# Supplementary material for: Structural layer applicability of semi-flexible material for rutting resistance: A coupled temperature-mechanical approach
Source: PLoS One. 2023 Nov 30;18(11):e0294659. doi: 10.1371/journal.pone.0294659 (PMC10688881; doi:10.1371/journal.pone.0294659)
Supplement: S1 File — (XLSX) [file pone.0294659.s001.xlsx]

## Sheet: Sheet1
Time/h	Temperature/℃
0	27.907
1	26.764
2	25.892
3	25.329
4	25.151
5	25.464
6	26.281
7	27.38
8	28.768
9	30.644
10	32.888
11	35.002
12	36.363
13	37.195
14	37.487
15	37.352
16	36.923
17	36.264
18	35.204
19	33.956
20	32.713
21	31.404
22	30.224
23	29.148
24	28.143
