# Supplementary material for: Structural layer applicability of semi-flexible material for rutting resistance: A coupled temperature-mechanical approach
Source: PLoS One. 2023 Nov 30;18(11):e0294659. doi: 10.1371/journal.pone.0294659 (PMC10688881; doi:10.1371/journal.pone.0294659)
Supplement: S2 File — (XLSX) [file pone.0294659.s002.xlsx]

## Sheet: （c）SFM validation
Loading passes	rutting depth/mm
	test	simulation	error bar
1	0.473999	0.4613	0.144511
25	0.585956	0.578003	0.162203
100	0.685515	0.636771	0.178381
10000	0.81895	0.878989	0.321913
100000	0.901622	1.02578	0.490895
250000	1.07344	1.10113	0.420655
500000	1.2128	1.15588	0.101281
1000000	1.10522	1.21334	0.21518

## Sheet: （d）SUP-13 validation
Loading passes	rutting depth/mm
	test	simulation	error bar
1	0.709551	0.8208	0.513759
25	0.81805	1.37973	0.579929
100	1.70013	1.7244	0.506454
10000	2.9001	3.62274	0.442758
100000	4.98435	5.17005	0.270025
250000	6.69134	6.08675	0.24454
500000	7.07456	6.8063	0.144093
1000000	8.03258	7.61092	0.618849
