# Supplementary material for: Structural layer applicability of semi-flexible material for rutting resistance: A coupled temperature-mechanical approach
Source: PLoS One. 2023 Nov 30;18(11):e0294659. doi: 10.1371/journal.pone.0294659 (PMC10688881; doi:10.1371/journal.pone.0294659)
Supplement: S3 File — (XLSX) [file pone.0294659.s003.xlsx]

## Sheet: Sheet1
Thickness/cm	Temperature/℃
	24:00	22:00	20:00	18:00	14:00	12:00	10:00	8:00
0	30.8783	32.7661	35.1239	39.2863	57.3576	56.9063	49.6398	38.0218
1.33	31.6323	33.5718	36.09	40.6733	54.9676	53.4013	46.1209	35.7149
2.67	32.3021	34.2671	36.8851	41.5596	52.5786	50.1877	43.0858	33.8906
4	32.8826	34.8487	37.5003	42.027	50.2376	47.2698	40.4884	32.46
6	33.5866	35.5057	38.0863	42.1019	46.8959	43.4366	37.3105	30.8895
8	34.0956	35.9102	38.2932	41.6145	43.8292	40.2188	34.8585	29.8313
10	34.4199	36.0786	38.1694	40.7416	41.0801	37.5572	32.992	29.1316
12.67	34.5914	35.9803	37.5953	39.2181	37.927	34.7533	31.2038	28.5682
15.33	34.5069	35.5831	36.6919	37.5077	35.3481	32.6452	29.9984	28.266
18	34.2199	34.9709	35.5996	35.7808	33.2301	31.0719	29.1893	28.1114
23	33.5575	33.9	33.8	33.6	31.15	29.6614	28.5556	28.0366
28	32.7	32.72	32.502	31.9079	29.8465	28.8846	28.2688	28.0343
33	31.7987	31.6256	31.2402	30.6186	29.065	28.4755	28.1489	28.0219
38	30.9572	30.6808	30.2576	29.7101	28.6147	28.2696	28.1043	28.0123
43	30.2334	29.927	29.5359	29.099	28.3648	28.1708	28.1013	28.0122
48	29.6496	29.359	29.0313	28.7046	28.2312	28.126	28.1012	28.0122
