# Supplementary material for: Structural layer applicability of semi-flexible material for rutting resistance: A coupled temperature-mechanical approach
Source: PLoS One. 2023 Nov 30;18(11):e0294659. doi: 10.1371/journal.pone.0294659 (PMC10688881; doi:10.1371/journal.pone.0294659)
Supplement: S4 File — (XLSX) [file pone.0294659.s004.xlsx]

## Sheet: (a) Asphalt Pavement
	Pavement rut depth/m
Lateral distribution of tire pressure/m	1:00	12:00	18:00	24:00
-1.875	-0.000196869	-0.000186668	-0.000192289	-0.000184395
-1.83788	-0.000197057	-0.000182403	-0.00016533	-0.000157425
-1.80076	-0.000197621	-0.000187498	-0.00019241	-0.00018447
-1.76452	-0.000198533	-0.000184018	-0.000165557	-0.000157573
-1.72828	-0.000199801	-0.000189878	-0.000193017	-0.000184978
-1.69289	-0.00020138	-0.0001871	-0.000166224	-0.000158142
-1.6575	-0.000203293	-0.000193635	-0.000194072	-0.000185945
-1.62295	-0.000205481	-0.000191464	-0.000167072	-0.00015891
-1.5884	-0.000207981	-0.000198572	-0.000195219	-0.000187021
-1.55467	-0.000210719	-0.000196901	-0.000167822	-0.000159593
-1.52093	-0.000213747	-0.000204478	-0.00019624	-0.00018798
-1.48799	-0.000216978	-0.000203178	-0.000168361	-0.000160076
-1.45506	-0.000220475	-0.000211131	-0.000196993	-0.00018869
-1.4229	-0.000224141	-0.000210053	-0.000168391	-0.000160071
-1.39074	-0.00022805	-0.000218305	-0.000197166	-0.000188839
-1.35934	-0.000232094	-0.000217295	-0.000167543	-0.000159202
-1.32794	-0.000236359	-0.000225792	-0.000196337	-0.000187994
-1.29728	-0.000240727	-0.000224707	-0.000165409	-0.000157046
-1.26662	-0.000245291	-0.000233396	-0.000194092	-0.000185724
-1.23668	-0.000249929	-0.000232115	-0.000161725	-0.000153323
-1.20675	-0.000254739	-0.000240942	-0.000190201	-0.000181788
-1.17752	-0.000259592	-0.000239375	-0.000156384	-0.000147921
-1.14829	-0.000264593	-0.00024829	-0.000184577	-0.000176094
-1.11976	-0.000269609	-0.000246394	-0.00014941	-0.000140859
-1.09122	-0.000274748	-0.000255357	-0.000177284	-0.000168709
-1.06336	-0.000279875	-0.000253036	-0.000140825	-0.00013217
-1.03549	-0.000285102	-0.000261956	-0.000168268	-0.000159596
-1.00829	-0.000290294	-0.00025909	-0.000130483	-0.000121729
-0.981081	-0.000295564	-0.000267917	-0.000157292	-0.000148541
-0.954519	-0.000300776	-0.000264396	-0.000118013	-0.000109184
-0.927956	-0.00030605	-0.00027313	-0.000143837	-0.000135026
-0.902021	-0.000311242	-0.000268914	-0.000102835	-9.39291e-05
-0.876085	-0.000316482	-0.000277676	-0.000127368	-0.000118461
-0.85076	-0.000321641	-0.000272685	-8.44828e-05	-7.54041e-05
-0.82544	-0.000326837	-0.00028149	-0.000107558	-9.83867e-05
-0.80071	-0.000331936	-0.000275328	-6.27172e-05	-5.32094e-05
-0.77599	-0.000337052	-0.000284078	-8.50125e-05	-7.52579e-05
-0.75185	-0.000342051	-0.000276517	-3.90933e-05	-2.87852e-05
-0.72771	-0.000347047	-0.000285185	-6.33314e-05	-5.2653e-05
-0.70414	-0.000351908	-0.0002759	-1.7929e-05	-6.55376e-06
-0.68057	-0.000356744	-0.000284435	-4.9243e-05	-3.75716e-05
-0.65755	-0.000361424	-0.00027302	-5.84763e-06	6.42915e-06
-0.63454	-0.000366058	-0.000281614	-4.95805e-05	-3.73752e-05
-0.61207	-0.000370519	-0.000267588	-6.7221e-06	5.77856e-06
-0.5896	-0.000374916	-0.00027719	-6.05149e-05	-4.84917e-05
-0.56766	-0.000379126	-0.000259734	-7.85732e-06	4.40107e-06
-0.54572	-0.00038327	-0.000272129	-4.7184e-05	-3.50472e-05
-0.5243	-0.000387232	-0.000249769	4.28066e-05	5.63708e-05
-0.50288	-0.000391154	-0.000265868	7.33061e-05	8.91297e-05
-0.48196	-0.000394923	-0.000236789	0.000241965	0.000262824
-0.46104	-0.000398735	-0.000250941	0.000410338	0.000438836
-0.44062	-0.000402467	-0.000212266	0.000686906	0.000726633
-0.4202	-0.000406405	-0.000204103	0.00102352	0.0010784
-0.40026	-0.000410353	-0.000146519	0.0013628	0.00143564
-0.38032	-0.000414813	-0.000101844	0.00171763	0.0018104
-0.36085	-0.000419435	-2.54819e-05	0.0019643	0.00207476
-0.34139	-0.000425085	1.64208e-05	0.00199929	0.00212087
-0.32238	-0.000430783	4.33565e-05	0.00174228	0.00185975
-0.30337	-0.000438954	-2.16678e-05	0.00108838	0.00117796
-0.28481	-0.0004471	-0.000167619	7.75772e-05	0.000111768
-0.26625	-0.000467115	-0.000624359	-0.00155138	-0.00159816
-0.25104	-0.000484524	-0.00103128	-0.00294918	-0.00306612
-0.23582	-0.000491866	-0.00119653	-0.00381059	-0.00398067
-0.22061	-0.000498309	-0.001303	-0.00441035	-0.00461574
-0.20539	-0.000502499	-0.00133893	-0.00484334	-0.00507035
-0.19018	-0.000506025	-0.00137604	-0.0050383	-0.00527447
-0.17496	-0.000508404	-0.00137124	-0.00516252	-0.00540484
-0.15975	-0.000510071	-0.00138443	-0.00505515	-0.00529579
-0.14454	-0.000510723	-0.00136604	-0.00489072	-0.00512767
-0.12932	-0.000510682	-0.00135929	-0.0045066	-0.00473116
-0.11411	-0.000509512	-0.00130403	-0.00398434	-0.00418746
-0.09889	-0.000507731	-0.00123707	-0.00325081	-0.00341731
-0.08368	-0.000503844	-0.00108153	-0.00227658	-0.00238796
-0.06846	-0.000499344	-0.000872316	-0.00112222	-0.00116167
-0.05325	-0.000484865	-0.00038882	0.000535406	0.000587501
-0.03994	-0.000471811	4.93508e-05	0.00193311	0.0020633
-0.02663	-0.000467781	0.00023591	0.00279046	0.00298064
-0.01331	-0.00046494	0.000370522	0.00336857	0.00359723
0	-0.000464434	0.000393594	0.00353274	0.00377378
0.01331	-0.00046494	0.000370522	0.00336857	0.00359723
0.02663	-0.000467781	0.00023591	0.00279045	0.00298064
0.03994	-0.000471811	4.93509e-05	0.00193311	0.0020633
0.05325	-0.000484865	-0.00038882	0.000535405	0.0005875
0.06846	-0.000499344	-0.000872316	-0.00112222	-0.00116167
0.08368	-0.000503844	-0.00108153	-0.00227658	-0.00238796
0.09889	-0.000507731	-0.00123707	-0.00325082	-0.00341731
0.11411	-0.000509512	-0.00130403	-0.00398435	-0.00418746
0.12932	-0.000510682	-0.00135929	-0.00450661	-0.00473117
0.14454	-0.000510723	-0.00136604	-0.00489073	-0.00512768
0.15975	-0.000510071	-0.00138443	-0.00505516	-0.00529579
0.17496	-0.000508404	-0.00137125	-0.00516253	-0.00540484
0.19018	-0.000506025	-0.00137604	-0.00503831	-0.00527447
0.20539	-0.000502499	-0.00133893	-0.00484334	-0.00507035
0.22061	-0.000498309	-0.001303	-0.00441035	-0.00461573
0.23582	-0.000491866	-0.00119653	-0.00381058	-0.00398067
0.25104	-0.000484524	-0.00103128	-0.00294917	-0.00306611
0.26625	-0.000467115	-0.000624359	-0.00155138	-0.00159816
0.28481	-0.0004471	-0.000167616	7.75862e-05	0.000111778
0.30337	-0.000438954	-2.16676e-05	0.00108838	0.00117796
0.32238	-0.000430783	4.33569e-05	0.00174228	0.00185975
0.34139	-0.000425085	1.64204e-05	0.00199929	0.00212087
0.36085	-0.000419435	-2.54825e-05	0.0019643	0.00207476
0.38032	-0.000414813	-0.000101844	0.00171763	0.00181039
0.40026	-0.000410353	-0.00014652	0.00136279	0.00143563
0.4202	-0.000406404	-0.000204103	0.00102352	0.00107839
0.44062	-0.000402467	-0.000212266	0.000686904	0.000726631
0.46104	-0.000398735	-0.000250941	0.000410337	0.000438836
0.48196	-0.000394923	-0.000236789	0.000241965	0.000262823
0.50288	-0.000391154	-0.000265868	7.33054e-05	8.91289e-05
0.5243	-0.000387232	-0.000249769	4.28065e-05	5.63707e-05
0.54572	-0.00038327	-0.000272129	-4.71841e-05	-3.50473e-05
0.56766	-0.000379126	-0.000259734	-7.85712e-06	4.40128e-06
0.5896	-0.000374915	-0.000277189	-6.05148e-05	-4.84916e-05
0.61207	-0.000370519	-0.000267589	-6.722e-06	5.77867e-06
0.63454	-0.000366058	-0.000281614	-4.95806e-05	-3.73753e-05
0.65755	-0.000361424	-0.000273021	-5.84766e-06	6.4291e-06
0.68057	-0.000356743	-0.000284434	-4.92433e-05	-3.75719e-05
0.70414	-0.000351908	-0.0002759	-1.79292e-05	-6.55397e-06
0.72771	-0.000347047	-0.000285185	-6.33317e-05	-5.26533e-05
0.75185	-0.000342051	-0.000276517	-3.90934e-05	-2.87853e-05
0.77599	-0.000337052	-0.000284078	-8.50125e-05	-7.52578e-05
0.80071	-0.000331936	-0.000275328	-6.27171e-05	-5.32094e-05
0.82544	-0.000326837	-0.00028149	-0.000107558	-9.83867e-05
0.85076	-0.000321641	-0.000272685	-8.44829e-05	-7.54042e-05
0.87609	-0.000316482	-0.000277676	-0.000127368	-0.000118461
0.90202	-0.000311241	-0.000268914	-0.000102835	-9.39292e-05
0.92796	-0.00030605	-0.00027313	-0.000143837	-0.000135026
0.95452	-0.000300776	-0.000264396	-0.000118014	-0.000109184
0.98108	-0.000295564	-0.000267916	-0.000157292	-0.000148541
1.00829	-0.000290293	-0.00025909	-0.000130483	-0.000121729
1.03549	-0.000285102	-0.000261956	-0.000168268	-0.000159596
1.06336	-0.000279875	-0.000253036	-0.000140825	-0.00013217
1.09122	-0.000274748	-0.000255356	-0.000177284	-0.000168709
1.11976	-0.000269609	-0.000246394	-0.00014941	-0.000140859
1.14829	-0.000264593	-0.00024829	-0.000184577	-0.000176094
1.17752	-0.000259592	-0.000239375	-0.000156384	-0.000147921
1.20675	-0.000254738	-0.000240941	-0.000190201	-0.000181788
1.23668	-0.000249929	-0.000232115	-0.000161725	-0.000153324
1.26662	-0.000245291	-0.000233396	-0.000194092	-0.000185724
1.29728	-0.000240727	-0.000224707	-0.000165409	-0.000157046
1.32794	-0.000236359	-0.000225791	-0.000196337	-0.000187994
1.35934	-0.000232094	-0.000217296	-0.000167543	-0.000159202
1.39074	-0.000228049	-0.000218305	-0.000197166	-0.000188839
1.4229	-0.000224141	-0.000210053	-0.000168391	-0.000160071
1.45506	-0.000220475	-0.000211131	-0.000196993	-0.00018869
1.488	-0.000216978	-0.000203178	-0.000168361	-0.000160076
1.52093	-0.000213747	-0.000204478	-0.00019624	-0.00018798
1.55467	-0.000210719	-0.000196901	-0.000167822	-0.000159593
1.5884	-0.000207981	-0.000198572	-0.000195219	-0.000187021
1.62295	-0.000205481	-0.000191464	-0.000167072	-0.00015891
1.6575	-0.000203293	-0.000193635	-0.000194072	-0.000185945
1.69289	-0.00020138	-0.0001871	-0.000166224	-0.000158142
1.72828	-0.000199801	-0.000189878	-0.000193017	-0.000184978
1.76452	-0.000198533	-0.000184018	-0.000165557	-0.000157573
1.80076	-0.000197621	-0.000187498	-0.00019241	-0.00018447
1.83788	-0.000197057	-0.000182403	-0.00016533	-0.000157425
1.875	-0.000196869	-0.000186668	-0.000192289	-0.000184394

## Sheet: (b) SFM Surface Layer
	Pavement rut depth/m
Lateral distribution of tire pressure/m	1	12	18	24
-1.875	-0.000211666	-0.00016651	-0.00013012	-0.000129184
-1.83788	-0.000211825	-0.000166704	-0.000129803	-0.000128847
-1.80076	-0.000212301	-0.000167096	-0.000130855	-0.000129924
-1.76452	-0.000213071	-0.00016794	-0.000131139	-0.000130184
-1.72828	-0.000214143	-0.000169027	-0.000132672	-0.000131733
-1.69289	-0.000215477	-0.000170625	-0.000133356	-0.000132381
-1.6575	-0.000217094	-0.000172428	-0.00013533	-0.000134357
-1.62295	-0.000218945	-0.000174727	-0.000136439	-0.000135416
-1.5884	-0.00022106	-0.000177156	-0.000138892	-0.00013786
-1.55467	-0.000223379	-0.000180031	-0.000140414	-0.000139325
-1.52093	-0.000225944	-0.000182995	-0.000143308	-0.000142204
-1.48799	-0.000228684	-0.000186346	-0.000145151	-0.000143986
-1.45506	-0.000231652	-0.000189774	-0.000148419	-0.00014724
-1.4229	-0.000234766	-0.000193527	-0.000150485	-0.000149247
-1.39074	-0.000238091	-0.000197354	-0.000154073	-0.000152826
-1.35934	-0.000241535	-0.000201443	-0.000156289	-0.000154989
-1.32794	-0.000245171	-0.000205607	-0.00016015	-0.000158851
-1.29728	-0.000248902	-0.000209967	-0.000162446	-0.0001611
-1.26662	-0.000252805	-0.0002144	-0.000166509	-0.00016517
-1.23668	-0.000256777	-0.000218963	-0.000168777	-0.000167386
-1.20675	-0.000260904	-0.0002236	-0.000172926	-0.000171531
-1.17752	-0.000265077	-0.000228304	-0.000175013	-0.000173537
-1.14829	-0.000269385	-0.0002331	-0.000179128	-0.000177608
-1.11976	-0.000273717	-0.000237897	-0.000180877	-0.000179215
-1.09122	-0.000278166	-0.000242831	-0.00018488	-0.000183104
-1.06336	-0.000282617	-0.000247706	-0.000186196	-0.000184205
-1.03549	-0.00028717	-0.000252803	-0.000190099	-0.00018793
-1.00829	-0.000291707	-0.000257762	-0.000190971	-0.000188552
-0.981081	-0.000296335	-0.000263059	-0.000194814	-0.000192218
-0.954519	-0.000300937	-0.000268079	-0.000195262	-0.000192487
-0.927956	-0.000305625	-0.000273489	-0.000198945	-0.000196133
-0.902021	-0.000310277	-0.000278431	-0.000198975	-0.000196214
-0.876085	-0.000314996	-0.000283637	-0.000202347	-0.000199853
-0.85076	-0.000319663	-0.000288158	-0.000202098	-0.000200014
-0.82544	-0.000324375	-0.000292736	-0.000205607	-0.000204193
-0.80071	-0.000329015	-0.000296645	-0.000206086	-0.000205425
-0.77599	-0.000333686	-0.000300653	-0.000211981	-0.00021229
-0.75185	-0.000338264	-0.000304335	-0.000215488	-0.000216595
-0.72771	-0.000342846	-0.000308895	-0.000228138	-0.0002301
-0.70414	-0.000347306	-0.000313422	-0.000237112	-0.000239289
-0.68057	-0.000351734	-0.000320764	-0.000260709	-0.000262816
-0.65755	-0.000356007	-0.000327161	-0.000274123	-0.0002749
-0.63454	-0.000360208	-0.000338958	-0.000305781	-0.000304452
-0.61207	-0.000364222	-0.000346131	-0.00031282	-0.000307648
-0.5896	-0.000368132	-0.000359992	-0.000333696	-0.000323526
-0.56766	-0.000371837	-0.000362208	-0.00030943	-0.000292471
-0.54572	-0.000375431	-0.000368799	-0.000284268	-0.000259389
-0.5243	-0.000378839	-0.000354931	-0.000195682	-0.000161604
-0.50288	-0.000382177	-0.000339459	-8.60858e-05	-4.20709e-05
-0.48196	-0.000385413	-0.000297325	8.87751e-05	0.000142789
-0.46104	-0.000388701	-0.000246781	0.000300515	0.000364254
-0.44062	-0.000392056	-0.000172984	0.000547809	0.000619366
-0.4202	-0.000395689	-8.98641e-05	0.000817744	0.000894458
-0.40026	-0.000399655	-9.33147e-06	0.00104282	0.00112066
-0.38032	-0.00040423	6.39533e-05	0.00123131	0.00130604
-0.36085	-0.000409461	0.000103693	0.00128854	0.00135452
-0.34139	-0.000415689	9.68086e-05	0.00120003	0.00125162
-0.32238	-0.000422812	2.22e-05	0.000907384	0.000938907
-0.30337	-0.000431232	-0.000143853	0.000355803	0.000361773
-0.28481	-0.000440355	-0.000367485	-0.000388858	-0.000412113
-0.26625	-0.000450846	-0.00070296	-0.00138505	-0.00143974
-0.25104	-0.000459381	-0.000986287	-0.00220706	-0.00228634
-0.23582	-0.000466638	-0.00118603	-0.00281372	-0.00291278
-0.22061	-0.000472941	-0.00135252	-0.00329352	-0.0034077
-0.20539	-0.000478012	-0.00146632	-0.00362944	-0.00375424
-0.19018	-0.000481897	-0.00153966	-0.00380002	-0.00392919
-0.17496	-0.000484549	-0.00156844	-0.00387388	-0.00400316
-0.15975	-0.000486007	-0.00154953	-0.00376356	-0.0038866
-0.14454	-0.00048628	-0.00148981	-0.00356715	-0.00368001
-0.12932	-0.000485414	-0.00138385	-0.00320419	-0.00330153
-0.11411	-0.000483429	-0.00122884	-0.00272329	-0.00280172
-0.09889	-0.000480447	-0.00103688	-0.00211343	-0.00216932
-0.08368	-0.000476515	-0.000790123	-0.00136061	-0.00139167
-0.06846	-0.000472062	-0.000523705	-0.000542225	-0.000547527
-0.05325	-0.00046684	-0.000199602	0.000400659	0.000421462
-0.03994	-0.000462604	6.51296e-05	0.0011634	0.00120418
-0.02663	-0.000459698	0.000236207	0.00169717	0.00175288
-0.01331	-0.000457792	0.000358573	0.00205992	0.00212512
0	-0.000457182	0.00038935	0.00216466	0.00223303
0.01331	-0.000457792	0.000358572	0.00205992	0.00212512
0.02663	-0.000459698	0.000236207	0.00169717	0.00175288
0.03994	-0.000462604	6.51294e-05	0.00116339	0.00120418
0.05325	-0.00046684	-0.000199602	0.000400658	0.000421461
0.06846	-0.000472062	-0.000523705	-0.000542227	-0.000547528
0.08368	-0.000476515	-0.000790124	-0.00136061	-0.00139167
0.09889	-0.000480447	-0.00103689	-0.00211344	-0.00216932
0.11411	-0.000483429	-0.00122884	-0.00272329	-0.00280172
0.12932	-0.000485414	-0.00138385	-0.0032042	-0.00330154
0.14454	-0.00048628	-0.00148982	-0.00356715	-0.00368001
0.15975	-0.000486007	-0.00154953	-0.00376356	-0.0038866
0.17496	-0.000484549	-0.00156844	-0.00387388	-0.00400316
0.19018	-0.000481897	-0.00153966	-0.00380002	-0.0039292
0.20539	-0.000478012	-0.00146632	-0.00362944	-0.00375424
0.22061	-0.000472941	-0.00135251	-0.00329352	-0.0034077
0.23582	-0.000466638	-0.00118603	-0.00281372	-0.00291277
0.25104	-0.000459381	-0.000986285	-0.00220706	-0.00228633
0.26625	-0.000450846	-0.00070296	-0.00138505	-0.00143974
0.28481	-0.000440354	-0.000367484	-0.000388853	-0.000412108
0.30337	-0.000431232	-0.000143853	0.000355802	0.000361773
0.32238	-0.000422812	2.22007e-05	0.000907386	0.000938909
0.34139	-0.000415689	9.68091e-05	0.00120003	0.00125162
0.36085	-0.000409461	0.000103693	0.00128854	0.00135452
0.38032	-0.00040423	6.39529e-05	0.00123131	0.00130604
0.40026	-0.000399655	-9.33305e-06	0.00104282	0.00112066
0.4202	-0.000395689	-8.98652e-05	0.000817741	0.000894455
0.44062	-0.000392056	-0.000172985	0.000547808	0.000619365
0.46104	-0.000388701	-0.000246781	0.000300515	0.000364254
0.48196	-0.000385413	-0.000297326	8.87742e-05	0.000142789
0.50288	-0.000382177	-0.000339459	-8.60865e-05	-4.20717e-05
0.5243	-0.000378839	-0.000354931	-0.000195682	-0.000161605
0.54572	-0.000375431	-0.000368799	-0.000284269	-0.00025939
0.56766	-0.000371837	-0.000362208	-0.00030943	-0.000292471
0.5896	-0.000368132	-0.000359992	-0.000333696	-0.000323526
0.61207	-0.000364222	-0.000346131	-0.00031282	-0.000307648
0.63454	-0.000360208	-0.000338958	-0.000305781	-0.000304452
0.65755	-0.000356007	-0.000327161	-0.000274122	-0.000274899
0.68057	-0.000351734	-0.000320764	-0.000260709	-0.000262816
0.70414	-0.000347306	-0.000313422	-0.000237112	-0.000239289
0.72771	-0.000342846	-0.000308895	-0.000228138	-0.0002301
0.75185	-0.000338264	-0.000304335	-0.000215488	-0.000216595
0.77599	-0.000333686	-0.000300653	-0.000211981	-0.00021229
0.80071	-0.000329015	-0.000296645	-0.000206086	-0.000205425
0.82544	-0.000324375	-0.000292736	-0.000205607	-0.000204193
0.85076	-0.000319662	-0.000288158	-0.000202098	-0.000200014
0.87609	-0.000314996	-0.000283637	-0.000202347	-0.000199853
0.90202	-0.000310277	-0.000278431	-0.000198975	-0.000196214
0.92796	-0.000305625	-0.000273489	-0.000198945	-0.000196133
0.95452	-0.000300936	-0.000268078	-0.000195262	-0.000192487
0.98108	-0.000296334	-0.000263059	-0.000194814	-0.000192218
1.00829	-0.000291707	-0.000257762	-0.000190971	-0.000188552
1.03549	-0.000287169	-0.000252803	-0.000190099	-0.00018793
1.06336	-0.000282617	-0.000247706	-0.000186196	-0.000184205
1.09122	-0.000278166	-0.000242831	-0.00018488	-0.000183104
1.11976	-0.000273717	-0.000237897	-0.000180877	-0.000179215
1.14829	-0.000269385	-0.000233099	-0.000179128	-0.000177608
1.17752	-0.000265077	-0.000228304	-0.000175013	-0.000173537
1.20675	-0.000260904	-0.0002236	-0.000172926	-0.000171531
1.23668	-0.000256777	-0.000218963	-0.000168777	-0.000167386
1.26662	-0.000252805	-0.0002144	-0.000166509	-0.00016517
1.29728	-0.000248902	-0.000209967	-0.000162446	-0.0001611
1.32794	-0.000245171	-0.000205607	-0.00016015	-0.000158851
1.35934	-0.000241535	-0.000201443	-0.000156289	-0.000154989
1.39074	-0.000238091	-0.000197354	-0.000154073	-0.000152826
1.4229	-0.000234766	-0.000193527	-0.000150485	-0.000149247
1.45506	-0.000231652	-0.000189774	-0.000148419	-0.00014724
1.488	-0.000228684	-0.000186346	-0.000145151	-0.000143986
1.52093	-0.000225944	-0.000182995	-0.000143308	-0.000142204
1.55467	-0.000223379	-0.000180031	-0.000140414	-0.000139325
1.5884	-0.00022106	-0.000177156	-0.000138892	-0.00013786
1.62295	-0.000218945	-0.000174727	-0.000136439	-0.000135416
1.6575	-0.000217094	-0.000172428	-0.00013533	-0.000134357
1.69289	-0.000215477	-0.000170625	-0.000133356	-0.000132381
1.72828	-0.000214142	-0.000169027	-0.000132672	-0.000131733
1.76452	-0.000213071	-0.00016794	-0.000131139	-0.000130184
1.80076	-0.000212301	-0.000167096	-0.000130855	-0.000129924
1.83788	-0.000211825	-0.000166704	-0.000129803	-0.000128847
1.875	-0.000211666	-0.00016651	-0.00013012	-0.000129184

## Sheet: (c) SFM Middle Layer
	Pavement rut depth/m
Lateral distribution of tire pressure/m	1	12	18	24
-1.875	-0.000213666	-0.000187837	-0.000196321	-0.000195188
-1.83788	-0.000213822	-0.000181069	-0.000164151	-0.000163008
-1.80076	-0.000214289	-0.000188687	-0.000197025	-0.000195868
-1.76452	-0.000215046	-0.000182734	-0.000165556	-0.000164366
-1.72828	-0.000216097	-0.000191151	-0.000199083	-0.000197854
-1.69289	-0.000217406	-0.000185945	-0.000168252	-0.00016697
-1.6575	-0.000218993	-0.000195095	-0.000202383	-0.000201042
-1.62295	-0.000220808	-0.000190567	-0.000172101	-0.000170688
-1.5884	-0.000222883	-0.000200385	-0.000206763	-0.000205276
-1.55467	-0.000225157	-0.00019646	-0.000176929	-0.000175353
-1.52093	-0.000227672	-0.000206876	-0.000212034	-0.000210366
-1.48799	-0.000230358	-0.00020348	-0.000182557	-0.00018078
-1.45506	-0.000233267	-0.000214427	-0.000218017	-0.000216129
-1.4229	-0.000236319	-0.000211484	-0.000188801	-0.000186786
-1.39074	-0.000239576	-0.00022289	-0.000224532	-0.000222387
-1.35934	-0.000242951	-0.000220323	-0.000195479	-0.000193188
-1.32794	-0.000246513	-0.000232115	-0.0002314	-0.00022896
-1.29728	-0.000250166	-0.000229839	-0.000202411	-0.000199806
-1.26662	-0.000253989	-0.000241936	-0.000238448	-0.000235677
-1.23668	-0.00025788	-0.000239856	-0.000209419	-0.000206464
-1.20675	-0.000261921	-0.000252163	-0.000245509	-0.000242371
-1.17752	-0.000266006	-0.000250171	-0.000216338	-0.000212997
-1.14829	-0.000270224	-0.000262575	-0.000252423	-0.000248882
-1.11976	-0.000274464	-0.000260571	-0.000223054	-0.000219291
-1.09122	-0.000278818	-0.000272976	-0.000259146	-0.000255165
-1.06336	-0.000283174	-0.000270875	-0.000229553	-0.000225332
-1.03549	-0.000287629	-0.00028323	-0.000265648	-0.000261193
-1.00829	-0.000292069	-0.000280981	-0.000235754	-0.000231043
-0.981081	-0.000296595	-0.000293281	-0.00027181	-0.00026685
-0.954519	-0.000301094	-0.000290852	-0.000241516	-0.000236284
-0.927956	-0.000305665	-0.000303094	-0.000277476	-0.000271983
-0.902021	-0.000310193	-0.000300471	-0.000246694	-0.000240918
-0.876085	-0.000314781	-0.000312617	-0.000282502	-0.000276461
-0.85076	-0.000319315	-0.000309831	-0.000251193	-0.000244863
-0.82544	-0.0003239	-0.000321882	-0.000286848	-0.000280249
-0.80071	-0.000328425	-0.000318764	-0.00025478	-0.000247884
-0.77599	-0.000332986	-0.000330577	-0.000290145	-0.000282967
-0.75185	-0.000337466	-0.00032699	-0.000257129	-0.000249629
-0.72771	-0.000341965	-0.000338479	-0.000292137	-0.000284316
-0.70414	-0.000346368	-0.000334297	-0.000257968	-0.000249765
-0.68057	-0.000350775	-0.000345377	-0.00029251	-0.000283897
-0.65755	-0.000355074	-0.000340421	-0.000256796	-0.000247682
-0.63454	-0.000359367	-0.000350973	-0.000290519	-0.000280832
-0.61207	-0.000363544	-0.000344992	-0.000252645	-0.000242252
-0.5896	-0.000367714	-0.000354889	-0.000284938	-0.000273712
-0.56766	-0.000371772	-0.000347609	-0.000244014	-0.000231791
-0.54572	-0.000375838	-0.00035674	-0.000274126	-0.000260745
-0.5243	-0.00037981	-0.000347799	-0.000229442	-0.000214746
-0.50288	-0.000383827	-0.000356226	-0.000257193	-0.000240992
-0.48196	-0.000387775	-0.000344919	-0.000207449	-0.00018966
-0.46104	-0.000391835	-0.000353178	-0.000234928	-0.000215566
-0.44062	-0.000395858	-0.000340343	-0.00018252	-0.000161792
-0.4202	-0.000400087	-0.000347822	-0.000207929	-0.00018588
-0.40026	-0.000404256	-0.000332847	-0.000156992	-0.000133976
-0.38032	-0.00040877	-0.000349735	-0.000211861	-0.00018923
-0.36085	-0.000413167	-0.00032559	-0.000133048	-0.000112186
-0.34139	-0.000418057	-0.000347174	-0.000194877	-0.000175855
-0.32238	-0.000422322	-0.000316857	-0.000157281	-0.000139301
-0.30337	-0.0004276	-0.000308575	-0.000166063	-0.000149708
-0.28481	-0.000431735	-0.000302188	-0.000208882	-0.000203838
-0.26625	-0.00044479	-0.000516742	-0.000674853	-0.000696592
-0.25104	-0.000456249	-0.000723805	-0.00111335	-0.00115952
-0.23582	-0.00045991	-0.000745546	-0.00119519	-0.00125321
-0.22061	-0.000463492	-0.000733002	-0.00119717	-0.00125796
-0.20539	-0.000465984	-0.000722389	-0.00120392	-0.00126581
-0.19018	-0.0004685	-0.000731322	-0.00123678	-0.00129901
-0.17496	-0.000470465	-0.000725754	-0.00120916	-0.00127186
-0.15975	-0.000472192	-0.000739051	-0.00125213	-0.00131486
-0.14454	-0.000473351	-0.000727928	-0.00120528	-0.00126597
-0.12932	-0.000474306	-0.000733197	-0.00123006	-0.00128835
-0.11411	-0.000474752	-0.000719414	-0.00117451	-0.00123071
-0.09889	-0.00047528	-0.000728558	-0.00116267	-0.00121615
-0.08368	-0.000474828	-0.00073171	-0.00112932	-0.00117889
-0.06846	-0.000474478	-0.000720269	-0.0010645	-0.00110138
-0.05325	-0.000466206	-0.000491434	-0.000573434	-0.000583884
-0.03994	-0.000458469	-0.000279615	-0.000111696	-9.88391e-05
-0.02663	-0.000457549	-0.000248327	-2.05037e-05	3.93032e-06
-0.01331	-0.000456795	-0.000242264	3.27135e-05	6.08792e-05
0	-0.000456887	-0.000240968	4.30759e-05	7.30313e-05
0.01331	-0.000456795	-0.000242264	3.27135e-05	6.08792e-05
0.02663	-0.000457549	-0.000248327	-2.05037e-05	3.93028e-06
0.03994	-0.000458469	-0.000279615	-0.000111696	-9.88391e-05
0.05325	-0.000466206	-0.000491434	-0.000573434	-0.000583884
0.06846	-0.000474478	-0.000720269	-0.0010645	-0.00110138
0.08368	-0.000474828	-0.00073171	-0.00112932	-0.00117889
0.09889	-0.00047528	-0.000728558	-0.00116267	-0.00121615
0.11411	-0.000474752	-0.000719414	-0.00117451	-0.00123071
0.12932	-0.000474306	-0.000733197	-0.00123006	-0.00128835
0.14454	-0.000473351	-0.000727929	-0.00120528	-0.00126597
0.15975	-0.000472192	-0.000739051	-0.00125213	-0.00131486
0.17496	-0.000470465	-0.000725754	-0.00120916	-0.00127186
0.19018	-0.0004685	-0.000731322	-0.00123678	-0.00129901
0.20539	-0.000465984	-0.000722389	-0.00120392	-0.00126581
0.22061	-0.000463492	-0.000733002	-0.00119717	-0.00125796
0.23582	-0.00045991	-0.000745546	-0.00119519	-0.00125321
0.25104	-0.000456249	-0.000723804	-0.00111335	-0.00115952
0.26625	-0.00044479	-0.000516742	-0.000674852	-0.000696591
0.28481	-0.000431735	-0.000302188	-0.00020888	-0.000203836
0.30337	-0.0004276	-0.000308575	-0.000166063	-0.000149709
0.32238	-0.000422321	-0.000316857	-0.000157281	-0.000139301
0.34139	-0.000418057	-0.000347173	-0.000194877	-0.000175855
0.36085	-0.000413167	-0.00032559	-0.000133049	-0.000112187
0.38032	-0.00040877	-0.000349735	-0.000211861	-0.000189229
0.40026	-0.000404256	-0.000332847	-0.000156992	-0.000133976
0.4202	-0.000400087	-0.000347822	-0.000207929	-0.00018588
0.44062	-0.000395858	-0.000340344	-0.000182521	-0.000161793
0.46104	-0.000391835	-0.000353178	-0.000234927	-0.000215566
0.48196	-0.000387775	-0.000344919	-0.000207449	-0.00018966
0.50288	-0.000383827	-0.000356226	-0.000257193	-0.000240992
0.5243	-0.000379809	-0.000347799	-0.000229443	-0.000214746
0.54572	-0.000375838	-0.00035674	-0.000274126	-0.000260745
0.56766	-0.000371772	-0.000347609	-0.000244015	-0.000231791
0.5896	-0.000367714	-0.000354889	-0.000284938	-0.000273711
0.61207	-0.000363544	-0.000344992	-0.000252645	-0.000242253
0.63454	-0.000359367	-0.000350973	-0.000290518	-0.000280832
0.65755	-0.000355074	-0.000340421	-0.000256796	-0.000247683
0.68057	-0.000350775	-0.000345377	-0.000292509	-0.000283897
0.70414	-0.000346368	-0.000334297	-0.000257968	-0.000249766
0.72771	-0.000341965	-0.000338478	-0.000292137	-0.000284315
0.75185	-0.000337466	-0.00032699	-0.000257129	-0.000249629
0.77599	-0.000332986	-0.000330577	-0.000290144	-0.000282966
0.80071	-0.000328425	-0.000318764	-0.000254781	-0.000247884
0.82544	-0.0003239	-0.000321882	-0.000286847	-0.000280248
0.85076	-0.000319315	-0.000309831	-0.000251193	-0.000244863
0.87609	-0.000314781	-0.000312617	-0.000282502	-0.000276461
0.90202	-0.000310193	-0.000300472	-0.000246694	-0.000240918
0.92796	-0.000305665	-0.000303093	-0.000277475	-0.000271982
0.95452	-0.000301093	-0.000290852	-0.000241517	-0.000236284
0.98108	-0.000296595	-0.000293281	-0.00027181	-0.000266849
1.00829	-0.000292069	-0.000280981	-0.000235755	-0.000231043
1.03549	-0.000287629	-0.00028323	-0.000265647	-0.000261192
1.06336	-0.000283174	-0.000270875	-0.000229553	-0.000225332
1.09122	-0.000278818	-0.000272976	-0.000259146	-0.000255165
1.11976	-0.000274464	-0.000260571	-0.000223054	-0.000219291
1.14829	-0.000270224	-0.000262575	-0.000252423	-0.000248881
1.17752	-0.000266006	-0.000250171	-0.000216338	-0.000212997
1.20675	-0.000261921	-0.000252163	-0.000245509	-0.000242371
1.23668	-0.000257879	-0.000239856	-0.000209419	-0.000206465
1.26662	-0.000253989	-0.000241936	-0.000238447	-0.000235677
1.29728	-0.000250166	-0.000229839	-0.000202411	-0.000199806
1.32794	-0.000246512	-0.000232115	-0.0002314	-0.00022896
1.35934	-0.000242951	-0.000220323	-0.00019548	-0.000193188
1.39074	-0.000239576	-0.00022289	-0.000224531	-0.000222386
1.4229	-0.000236319	-0.000211484	-0.000188802	-0.000186786
1.45506	-0.000233267	-0.000214427	-0.000218017	-0.000216129
1.488	-0.000230358	-0.00020348	-0.000182557	-0.00018078
1.52093	-0.000227672	-0.000206876	-0.000212034	-0.000210365
1.55467	-0.000225157	-0.00019646	-0.00017693	-0.000175353
1.5884	-0.000222883	-0.000200385	-0.000206763	-0.000205276
1.62295	-0.000220808	-0.000190567	-0.000172101	-0.000170689
1.6575	-0.000218993	-0.000195095	-0.000202382	-0.000201042
1.69289	-0.000217406	-0.000185945	-0.000168253	-0.00016697
1.72828	-0.000216097	-0.000191151	-0.000199083	-0.000197854
1.76452	-0.000215046	-0.000182734	-0.000165556	-0.000164366
1.80076	-0.000214289	-0.000188687	-0.000197024	-0.000195867
1.83788	-0.000213822	-0.000181069	-0.000164151	-0.000163008
1.875	-0.000213666	-0.000187837	-0.00019632	-0.000195188

## Sheet: (d) SFM Bottom Layer
	Pavement rut depth/m
Lateral distribution of tire pressure/m	1	12	18	24
-1.875	-0.000219085	-0.000188791	-0.0002014	-0.000193295
-1.83788	-0.000219238	-0.000182294	-0.000168536	-0.000160331
-1.80076	-0.000219696	-0.00018961	-0.000201839	-0.000193673
-1.76452	-0.000220436	-0.000183901	-0.000169362	-0.000161065
-1.72828	-0.000221465	-0.000191972	-0.000203182	-0.000194922
-1.6575	-0.000222748	-0.000186967	-0.000171027	-0.000162648
-1.62295	-0.000224301	-0.000195711	-0.000205305	-0.000196976
-1.5884	-0.000226078	-0.000191294	-0.000173231	-0.000164782
-1.55467	-0.000228109	-0.000200613	-0.00020782	-0.000199418
-1.52093	-0.000230334	-0.000196634	-0.000175618	-0.000167091
-1.45506	-0.000232795	-0.000206408	-0.000210441	-0.000201969
-1.4229	-0.000235421	-0.000202645	-0.000177976	-0.00016938
-1.39074	-0.000238265	-0.000212722	-0.000213029	-0.000204497
-1.35934	-0.000241247	-0.000208984	-0.000180127	-0.000171475
-1.32794	-0.000244428	-0.000219248	-0.000215329	-0.000206753
-1.26662	-0.000247721	-0.000215456	-0.000181758	-0.000173062
-1.23668	-0.000251195	-0.000225805	-0.000216962	-0.000208349
-1.20675	-0.000254756	-0.000221946	-0.00018245	-0.000173706
-1.17752	-0.000258479	-0.000232322	-0.000217526	-0.000208862
-1.14829	-0.000262265	-0.000228338	-0.000181838	-0.000173016
-1.09122	-0.000266196	-0.000238644	-0.000216621	-0.000207861
-1.06336	-0.000270168	-0.000234477	-0.000179592	-0.000170636
-1.03549	-0.000274266	-0.000244634	-0.000213958	-0.000205038
-1.00829	-0.000278383	-0.000240209	-0.000175471	-0.00016631
-0.981081	-0.00028261	-0.000250137	-0.000209326	-0.000200182
-0.927956	-0.000286836	-0.000245365	-0.000169317	-0.000159897
-0.902021	-0.000291153	-0.000254997	-0.000202609	-0.000193206
-0.876085	-0.000295451	-0.00024979	-0.000161059	-0.000151365
-0.85076	-0.000299822	-0.000259091	-0.000193775	-0.000184112
-0.82544	-0.000304154	-0.00025338	-0.000150671	-0.000140696
-0.77599	-0.000308542	-0.000262354	-0.000182766	-0.00017281
-0.75185	-0.000312872	-0.000256098	-0.00013804	-0.000127678
-0.72771	-0.000317242	-0.000264812	-0.000169385	-0.000158922
-0.70414	-0.000321538	-0.000257949	-0.000122827	-0.000111717
-0.68057	-0.000325864	-0.000266445	-0.000153201	-0.000141712
-0.63454	-0.000330114	-0.000258889	-0.000104569	-9.20478e-05
-0.61207	-0.000334391	-0.00026714	-0.00013399	-0.000120758
-0.5896	-0.000338584	-0.000258537	-8.28582e-05	-6.82713e-05
-0.56766	-0.000342791	-0.000266232	-0.000112036	-9.67059e-05
-0.54572	-0.000346901	-0.000256081	-5.79588e-05	-4.14289e-05
-0.50288	-0.00035101	-0.000262949	-8.94085e-05	-7.29005e-05
-0.48196	-0.00035501	-0.000250674	-3.2312e-05	-1.56151e-05
-0.46104	-0.000358996	-0.000257806	-7.16323e-05	-5.66914e-05
-0.44062	-0.000362863	-0.000243968	-1.3401e-05	1.34857e-07
-0.4202	-0.000366705	-0.000255657	-6.78686e-05	-5.78815e-05
-0.38032	-0.000370416	-0.000242579	-1.14683e-05	-3.55404e-06
-0.36085	-0.000374092	-0.000263441	-7.735e-05	-7.2479e-05
-0.34139	-0.000377619	-0.000251327	-1.70726e-05	-1.15138e-05
-0.32238	-0.000381099	-0.000274348	-5.79046e-05	-4.96612e-05
-0.30337	-0.000384397	-0.000251902	3.64503e-05	5.38386e-05
-0.26625	-0.000387628	-0.000247064	9.36952e-05	0.000126069
-0.25104	-0.000390627	-0.000187308	0.000270386	0.000325268
-0.23582	-0.000393547	-0.000112884	0.000493699	0.000578671
-0.22061	-0.00039617	4.81188e-06	0.000767944	0.000887314
-0.20539	-0.000398807	0.000149519	0.00110102	0.00125884
-0.17496	-0.000401205	0.000289804	0.00135454	0.00154443
-0.15975	-0.000404107	0.000403408	0.00151373	0.00172335
-0.14454	-0.000406993	0.000430519	0.00141699	0.00161964
-0.12932	-0.000412293	0.000296773	0.00101019	0.00116912
-0.11411	-0.000418231	-7.19399e-06	0.000178336	0.000249947
-0.08368	-0.0004348	-0.000662141	-0.00122344	-0.00127814
-0.06846	-0.000449235	-0.00121829	-0.00239957	-0.00256531
-0.05325	-0.000455051	-0.00152377	-0.0030754	-0.00332528
-0.03994	-0.000459793	-0.00172965	-0.00349704	-0.00380539
-0.02663	-0.000462444	-0.00183867	-0.00380178	-0.00414863
0	-0.000464586	-0.0018976	-0.00389854	-0.00426259
0.01331	-0.000466065	-0.0019284	-0.00401552	-0.0043909
0.02663	-0.000467304	-0.00191972	-0.00392862	-0.00429873
0.03994	-0.000468151	-0.00190429	-0.00389662	-0.004257
0.05325	-0.000468725	-0.00183927	-0.00366316	-0.0039973
0.08368	-0.000468554	-0.00173389	-0.00337976	-0.00367457
0.09889	-0.000467752	-0.00155753	-0.00289522	-0.00312748
0.11411	-0.000464677	-0.00125116	-0.00218654	-0.00232941
0.12932	-0.000460465	-0.000831058	-0.00124532	-0.00127564
0.14454	-0.000447326	-0.000139887	0.000201454	0.000312044
0.17496	-0.000435659	0.000456462	0.00143516	0.00166319
0.19018	-0.000431599	0.000797593	0.00219874	0.00251602
0.20539	-0.000428806	0.00103185	0.0027054	0.00307944
0.22061	-0.000428246	0.00109179	0.0028541	0.00324669
0.23582	-0.000428806	0.00103185	0.0027054	0.00307944
0.26625	-0.000431599	0.000797593	0.00219874	0.00251602
0.28481	-0.000435659	0.000456462	0.00143516	0.00166319
0.30337	-0.000447326	-0.000139888	0.000201454	0.000312044
0.32238	-0.000460465	-0.000831058	-0.00124532	-0.00127564
0.34139	-0.000464677	-0.00125116	-0.00218654	-0.00232942
0.38032	-0.000467752	-0.00155753	-0.00289522	-0.00312748
0.40026	-0.000468554	-0.00173389	-0.00337976	-0.00367457
0.4202	-0.000468725	-0.00183927	-0.00366317	-0.00399731
0.44062	-0.000468151	-0.00190429	-0.00389663	-0.00425701
0.46104	-0.000467304	-0.00191973	-0.00392863	-0.00429874
0.50288	-0.000466065	-0.0019284	-0.00401552	-0.0043909
0.5243	-0.000464586	-0.0018976	-0.00389854	-0.00426259
0.54572	-0.000462444	-0.00183867	-0.00380178	-0.00414863
0.56766	-0.000459793	-0.00172965	-0.00349703	-0.00380539
0.5896	-0.000455051	-0.00152377	-0.0030754	-0.00332527
0.63454	-0.000449235	-0.00121829	-0.00239956	-0.0025653
0.65755	-0.0004348	-0.000662141	-0.00122344	-0.00127814
0.68057	-0.000418231	-7.19064e-06	0.000178344	0.000249955
0.70414	-0.000412293	0.000296773	0.00101019	0.00116912
0.72771	-0.000406993	0.000430519	0.001417	0.00161965
0.77599	-0.000404107	0.000403407	0.00151373	0.00172335
0.80071	-0.000401205	0.000289803	0.00135454	0.00154443
0.82544	-0.000398807	0.000149518	0.00110101	0.00125883
0.85076	-0.00039617	4.80937e-06	0.000767938	0.000887307
0.87609	-0.000393547	-0.000112886	0.000493695	0.000578667
0.92796	-0.000390627	-0.000187308	0.000270385	0.000325267
0.95452	-0.000387628	-0.000247065	9.3695e-05	0.000126069
0.98108	-0.000384396	-0.000251902	3.64499e-05	5.38381e-05
1.00829	-0.000381099	-0.000274348	-5.79048e-05	-4.96615e-05
1.03549	-0.000377619	-0.000251327	-1.70724e-05	-1.15136e-05
1.09122	-0.000374092	-0.000263441	-7.73497e-05	-7.24787e-05
1.11976	-0.000370416	-0.000242579	-1.1468e-05	-3.55374e-06
1.14829	-0.000366705	-0.000255657	-6.78685e-05	-5.78814e-05
1.17752	-0.000362863	-0.000243968	-1.3401e-05	1.34942e-07
1.20675	-0.000358996	-0.000257806	-7.16325e-05	-5.66916e-05
1.26662	-0.00035501	-0.000250674	-3.23121e-05	-1.56152e-05
1.29728	-0.000351009	-0.00026295	-8.94088e-05	-7.29008e-05
1.32794	-0.000346901	-0.000256081	-5.7959e-05	-4.14291e-05
1.35934	-0.000342791	-0.000266232	-0.000112037	-9.67062e-05
1.39074	-0.000338584	-0.000258537	-8.28583e-05	-6.82714e-05
1.45506	-0.000334391	-0.00026714	-0.00013399	-0.000120758
1.488	-0.000330114	-0.000258889	-0.000104569	-9.20478e-05
1.52093	-0.000325864	-0.000266445	-0.000153201	-0.000141712
1.55467	-0.000321538	-0.000257948	-0.000122827	-0.000111717
1.5884	-0.000317242	-0.000264812	-0.000169385	-0.000158922
1.6575	-0.000312872	-0.000256098	-0.00013804	-0.000127678
1.69289	-0.000308542	-0.000262354	-0.000182766	-0.00017281
1.72828	-0.000304154	-0.00025338	-0.000150671	-0.000140696
1.76452	-0.000299822	-0.000259091	-0.000193775	-0.000184112
1.80076	-0.000295451	-0.00024979	-0.000161059	-0.000151365
1.875	-0.000291153	-0.000254997	-0.000202609	-0.000193206
	-0.000286836	-0.000245365	-0.000169317	-0.000159897
	-0.00028261	-0.000250136	-0.000209326	-0.000200182
	-0.000278383	-0.000240209	-0.000175471	-0.00016631
	-0.000274266	-0.000244634	-0.000213958	-0.000205038
	-0.000270168	-0.000234477	-0.000179592	-0.000170636
	-0.000266196	-0.000238644	-0.000216621	-0.000207861
	-0.000262265	-0.000228338	-0.000181838	-0.000173016
	-0.000258479	-0.000232321	-0.000217526	-0.000208862
	-0.000254756	-0.000221946	-0.00018245	-0.000173706
	-0.000251195	-0.000225805	-0.000216962	-0.000208349
	-0.000247721	-0.000215456	-0.000181758	-0.000173062
	-0.000244428	-0.000219248	-0.000215329	-0.000206753
	-0.000241247	-0.000208984	-0.000180127	-0.000171475
	-0.000238265	-0.000212722	-0.000213029	-0.000204497
	-0.000235421	-0.000202645	-0.000177976	-0.00016938
	-0.000232795	-0.000206408	-0.000210441	-0.000201969
	-0.000230334	-0.000196634	-0.000175618	-0.000167091
	-0.000228109	-0.000200613	-0.00020782	-0.000199418
	-0.000226078	-0.000191294	-0.000173231	-0.000164782
	-0.000224301	-0.000195711	-0.000205305	-0.000196976
	-0.000222748	-0.000186966	-0.000171027	-0.000162648
	-0.000221465	-0.000191972	-0.000203182	-0.000194922
	-0.000220436	-0.000183901	-0.000169362	-0.000161065
	-0.000219695	-0.00018961	-0.000201839	-0.000193673
	-0.000219238	-0.000182294	-0.000168536	-0.000160331
	-0.000219085	-0.000188791	-0.0002014	-0.000193295
