# Supplementary material for: Structural layer applicability of semi-flexible material for rutting resistance: A coupled temperature-mechanical approach
Source: PLoS One. 2023 Nov 30;18(11):e0294659. doi: 10.1371/journal.pone.0294659 (PMC10688881; doi:10.1371/journal.pone.0294659)
Supplement: S5 File — (XLSX) [file pone.0294659.s005.xlsx]

## Sheet: (a)1P action 
	Pavement rut depth/m
Lateral distribution of tire pressure/m	asphalt pavement-1.5P	SFP in bottom layer-1.5P	SFP in middle layer-1.5P	SFP in top layer-1.5P
-1.875	-0.000184395	-0.000193295	-0.000195188	-0.000129184
-1.83788	-0.000157425	-0.000160331	-0.000163008	-0.000128847
-1.80076	-0.00018447	-0.000193673	-0.000195868	-0.000129924
-1.76452	-0.000157573	-0.000161065	-0.000164366	-0.000130184
-1.72828	-0.000184978	-0.000194922	-0.000197854	-0.000131733
-1.69289	-0.000158142	-0.000162648	-0.00016697	-0.000132381
-1.6575	-0.000185945	-0.000196976	-0.000201042	-0.000134357
-1.62295	-0.00015891	-0.000164782	-0.000170688	-0.000135416
-1.5884	-0.000187021	-0.000199418	-0.000205276	-0.00013786
-1.55467	-0.000159593	-0.000167091	-0.000175353	-0.000139325
-1.52093	-0.00018798	-0.000201969	-0.000210366	-0.000142204
-1.48799	-0.000160076	-0.00016938	-0.00018078	-0.000143986
-1.45506	-0.00018869	-0.000204497	-0.000216129	-0.00014724
-1.4229	-0.000160071	-0.000171475	-0.000186786	-0.000149247
-1.39074	-0.000188839	-0.000206753	-0.000222387	-0.000152826
-1.35934	-0.000159202	-0.000173062	-0.000193188	-0.000154989
-1.32794	-0.000187994	-0.000208349	-0.00022896	-0.000158851
-1.29728	-0.000157046	-0.000173706	-0.000199806	-0.0001611
-1.26662	-0.000185724	-0.000208862	-0.000235677	-0.00016517
-1.23668	-0.000153323	-0.000173016	-0.000206464	-0.000167386
-1.20675	-0.000181788	-0.000207861	-0.000242371	-0.000171531
-1.17752	-0.000147921	-0.000170636	-0.000212997	-0.000173537
-1.14829	-0.000176094	-0.000205038	-0.000248882	-0.000177608
-1.11976	-0.000140859	-0.00016631	-0.000219291	-0.000179215
-1.09122	-0.000168709	-0.000200182	-0.000255165	-0.000183104
-1.06336	-0.00013217	-0.000159897	-0.000225332	-0.000184205
-1.03549	-0.000159596	-0.000193206	-0.000261193	-0.00018793
-1.00829	-0.000121729	-0.000151365	-0.000231043	-0.000188552
-0.981081	-0.000148541	-0.000184112	-0.00026685	-0.000192218
-0.954519	-0.000109184	-0.000140696	-0.000236284	-0.000192487
-0.927956	-0.000135026	-0.00017281	-0.000271983	-0.000196133
-0.902021	-9.39291e-05	-0.000127678	-0.000240918	-0.000196214
-0.876085	-0.000118461	-0.000158922	-0.000276461	-0.000199853
-0.85076	-7.54041e-05	-0.000111717	-0.000244863	-0.000200014
-0.82544	-9.83867e-05	-0.000141712	-0.000280249	-0.000204193
-0.80071	-5.32094e-05	-9.20478e-05	-0.000247884	-0.000205425
-0.77599	-7.52579e-05	-0.000120758	-0.000282967	-0.00021229
-0.75185	-2.87852e-05	-6.82713e-05	-0.000249629	-0.000216595
-0.72771	-5.2653e-05	-9.67059e-05	-0.000284316	-0.0002301
-0.70414	-6.55376e-06	-4.14289e-05	-0.000249765	-0.000239289
-0.68057	-3.75716e-05	-7.29005e-05	-0.000283897	-0.000262816
-0.65755	6.42915e-06	-1.56151e-05	-0.000247682	-0.0002749
-0.63454	-3.73752e-05	-5.66914e-05	-0.000280832	-0.000304452
-0.61207	5.77856e-06	1.34857e-07	-0.000242252	-0.000307648
-0.5896	-4.84917e-05	-5.78815e-05	-0.000273712	-0.000323526
-0.56766	4.40107e-06	-3.55404e-06	-0.000231791	-0.000292471
-0.54572	-3.50472e-05	-7.2479e-05	-0.000260745	-0.000259389
-0.5243	5.63708e-05	-1.15138e-05	-0.000214746	-0.000161604
-0.50288	8.91297e-05	-4.96612e-05	-0.000240992	-4.20709e-05
-0.48196	0.000262824	5.38386e-05	-0.00018966	0.000142789
-0.46104	0.000438836	0.000126069	-0.000215566	0.000364254
-0.44062	0.000726633	0.000325268	-0.000161792	0.000619366
-0.4202	0.0010784	0.000578671	-0.00018588	0.000894458
-0.40026	0.00143564	0.000887314	-0.000133976	0.00112066
-0.38032	0.0018104	0.00125884	-0.00018923	0.00130604
-0.36085	0.00207476	0.00154443	-0.000112186	0.00135452
-0.34139	0.00212087	0.00172335	-0.000175855	0.00125162
-0.32238	0.00185975	0.00161964	-0.000139301	0.000938907
-0.30337	0.00117796	0.00116912	-0.000149708	0.000361773
-0.28481	0.000111768	0.000249947	-0.000203838	-0.000412113
-0.26625	-0.00159816	-0.00127814	-0.000696592	-0.00143974
-0.25104	-0.00306612	-0.00256531	-0.00115952	-0.00228634
-0.23582	-0.00398067	-0.00332528	-0.00125321	-0.00291278
-0.22061	-0.00461574	-0.00380539	-0.00125796	-0.0034077
-0.20539	-0.00507035	-0.00414863	-0.00126581	-0.00375424
-0.19018	-0.00527447	-0.00426259	-0.00129901	-0.00392919
-0.17496	-0.00540484	-0.0043909	-0.00127186	-0.00400316
-0.15975	-0.00529579	-0.00429873	-0.00131486	-0.0038866
-0.14454	-0.00512767	-0.004257	-0.00126597	-0.00368001
-0.12932	-0.00473116	-0.0039973	-0.00128835	-0.00330153
-0.11411	-0.00418746	-0.00367457	-0.00123071	-0.00280172
-0.09889	-0.00341731	-0.00312748	-0.00121615	-0.00216932
-0.08368	-0.00238796	-0.00232941	-0.00117889	-0.00139167
-0.06846	-0.00116167	-0.00127564	-0.00110138	-0.000547527
-0.05325	0.000587501	0.000312044	-0.000583884	0.000421462
-0.03994	0.0020633	0.00166319	-9.88391e-05	0.00120418
-0.02663	0.00298064	0.00251602	3.93032e-06	0.00175288
-0.01331	0.00359723	0.00307944	6.08792e-05	0.00212512
0	0.00377378	0.00324669	7.30313e-05	0.00223303
0.01331	0.00359723	0.00307944	6.08792e-05	0.00212512
0.02663	0.00298064	0.00251602	3.93028e-06	0.00175288
0.03994	0.0020633	0.00166319	-9.88391e-05	0.00120418
0.05325	0.0005875	0.000312044	-0.000583884	0.000421461
0.06846	-0.00116167	-0.00127564	-0.00110138	-0.000547528
0.08368	-0.00238796	-0.00232942	-0.00117889	-0.00139167
0.09889	-0.00341731	-0.00312748	-0.00121615	-0.00216932
0.11411	-0.00418746	-0.00367457	-0.00123071	-0.00280172
0.12932	-0.00473117	-0.00399731	-0.00128835	-0.00330154
0.14454	-0.00512768	-0.00425701	-0.00126597	-0.00368001
0.15975	-0.00529579	-0.00429874	-0.00131486	-0.0038866
0.17496	-0.00540484	-0.0043909	-0.00127186	-0.00400316
0.19018	-0.00527447	-0.00426259	-0.00129901	-0.0039292
0.20539	-0.00507035	-0.00414863	-0.00126581	-0.00375424
0.22061	-0.00461573	-0.00380539	-0.00125796	-0.0034077
0.23582	-0.00398067	-0.00332527	-0.00125321	-0.00291277
0.25104	-0.00306611	-0.0025653	-0.00115952	-0.00228633
0.26625	-0.00159816	-0.00127814	-0.000696591	-0.00143974
0.28481	0.000111778	0.000249955	-0.000203836	-0.000412108
0.30337	0.00117796	0.00116912	-0.000149709	0.000361773
0.32238	0.00185975	0.00161965	-0.000139301	0.000938909
0.34139	0.00212087	0.00172335	-0.000175855	0.00125162
0.36085	0.00207476	0.00154443	-0.000112187	0.00135452
0.38032	0.00181039	0.00125883	-0.000189229	0.00130604
0.40026	0.00143563	0.000887307	-0.000133976	0.00112066
0.4202	0.00107839	0.000578667	-0.00018588	0.000894455
0.44062	0.000726631	0.000325267	-0.000161793	0.000619365
0.46104	0.000438836	0.000126069	-0.000215566	0.000364254
0.48196	0.000262823	5.38381e-05	-0.00018966	0.000142789
0.50288	8.91289e-05	-4.96615e-05	-0.000240992	-4.20717e-05
0.5243	5.63707e-05	-1.15136e-05	-0.000214746	-0.000161605
0.54572	-3.50473e-05	-7.24787e-05	-0.000260745	-0.00025939
0.56766	4.40128e-06	-3.55374e-06	-0.000231791	-0.000292471
0.5896	-4.84916e-05	-5.78814e-05	-0.000273711	-0.000323526
0.61207	5.77867e-06	1.34942e-07	-0.000242253	-0.000307648
0.63454	-3.73753e-05	-5.66916e-05	-0.000280832	-0.000304452
0.65755	6.4291e-06	-1.56152e-05	-0.000247683	-0.000274899
0.68057	-3.75719e-05	-7.29008e-05	-0.000283897	-0.000262816
0.70414	-6.55397e-06	-4.14291e-05	-0.000249766	-0.000239289
0.72771	-5.26533e-05	-9.67062e-05	-0.000284315	-0.0002301
0.75185	-2.87853e-05	-6.82714e-05	-0.000249629	-0.000216595
0.77599	-7.52578e-05	-0.000120758	-0.000282966	-0.00021229
0.80071	-5.32094e-05	-9.20478e-05	-0.000247884	-0.000205425
0.82544	-9.83867e-05	-0.000141712	-0.000280248	-0.000204193
0.85076	-7.54042e-05	-0.000111717	-0.000244863	-0.000200014
0.87609	-0.000118461	-0.000158922	-0.000276461	-0.000199853
0.90202	-9.39292e-05	-0.000127678	-0.000240918	-0.000196214
0.92796	-0.000135026	-0.00017281	-0.000271982	-0.000196133
0.95452	-0.000109184	-0.000140696	-0.000236284	-0.000192487
0.98108	-0.000148541	-0.000184112	-0.000266849	-0.000192218
1.00829	-0.000121729	-0.000151365	-0.000231043	-0.000188552
1.03549	-0.000159596	-0.000193206	-0.000261192	-0.00018793
1.06336	-0.00013217	-0.000159897	-0.000225332	-0.000184205
1.09122	-0.000168709	-0.000200182	-0.000255165	-0.000183104
1.11976	-0.000140859	-0.00016631	-0.000219291	-0.000179215
1.14829	-0.000176094	-0.000205038	-0.000248881	-0.000177608
1.17752	-0.000147921	-0.000170636	-0.000212997	-0.000173537
1.20675	-0.000181788	-0.000207861	-0.000242371	-0.000171531
1.23668	-0.000153324	-0.000173016	-0.000206465	-0.000167386
1.26662	-0.000185724	-0.000208862	-0.000235677	-0.00016517
1.29728	-0.000157046	-0.000173706	-0.000199806	-0.0001611
1.32794	-0.000187994	-0.000208349	-0.00022896	-0.000158851
1.35934	-0.000159202	-0.000173062	-0.000193188	-0.000154989
1.39074	-0.000188839	-0.000206753	-0.000222386	-0.000152826
1.4229	-0.000160071	-0.000171475	-0.000186786	-0.000149247
1.45506	-0.00018869	-0.000204497	-0.000216129	-0.00014724
1.488	-0.000160076	-0.00016938	-0.00018078	-0.000143986
1.52093	-0.00018798	-0.000201969	-0.000210365	-0.000142204
1.55467	-0.000159593	-0.000167091	-0.000175353	-0.000139325
1.5884	-0.000187021	-0.000199418	-0.000205276	-0.00013786
1.62295	-0.00015891	-0.000164782	-0.000170689	-0.000135416
1.6575	-0.000185945	-0.000196976	-0.000201042	-0.000134357
1.69289	-0.000158142	-0.000162648	-0.00016697	-0.000132381
1.72828	-0.000184978	-0.000194922	-0.000197854	-0.000131733
1.76452	-0.000157573	-0.000161065	-0.000164366	-0.000130184
1.80076	-0.00018447	-0.000193673	-0.000195867	-0.000129924
1.83788	-0.000157425	-0.000160331	-0.000163008	-0.000128847
1.875	-0.000184394	-0.000193295	-0.000195188	-0.000129184

## Sheet: (b)1.5P action
	Pavement rut depth/m
Lateral distribution of tire pressure/m	asphalt pavement-1.5P	SFP in bottom layer-1.5P	SFP in middle layer-1.5P	SFP in top layer-1.5P
-1.875	-0.000270577	-0.000281611	-0.000284916	-0.000203969
-1.83788	-0.000243751	-0.000248693	-0.000251286	-0.000204104
-1.80076	-0.000270802	-0.000282107	-0.000285965	-0.000205039
-1.76452	-0.000244128	-0.0002497	-0.000253372	-0.000206078
-1.72828	-0.0002717	-0.000283845	-0.000289033	-0.000207797
-1.69289	-0.000245233	-0.000251963	-0.000257388	-0.000209533
-1.6575	-0.000273423	-0.000286801	-0.000293961	-0.000211987
-1.62295	-0.000246971	-0.000255178	-0.000263134	-0.000214442
-1.5884	-0.00027568	-0.000290549	-0.000300514	-0.00021765
-1.55467	-0.00024904	-0.000258968	-0.00027036	-0.000220778
-1.52093	-0.000278178	-0.000294839	-0.000308415	-0.000224673
-1.48799	-0.000251148	-0.000263102	-0.000278796	-0.000228338
-1.45506	-0.000280643	-0.000299378	-0.000317396	-0.000232824
-1.4229	-0.000252865	-0.000267262	-0.000288169	-0.000236898
-1.39074	-0.000282591	-0.000303787	-0.000327191	-0.0002419
-1.35934	-0.000253735	-0.000271004	-0.000298208	-0.000246286
-1.32794	-0.000283496	-0.000307642	-0.000337535	-0.000251731
-1.29728	-0.000253321	-0.000273829	-0.000308651	-0.000256325
-1.26662	-0.000282954	-0.000310352	-0.000348174	-0.000262097
-1.23668	-0.000251356	-0.000275227	-0.000319237	-0.000266729
-1.20675	-0.000280706	-0.000311423	-0.000358855	-0.000272637
-1.17752	-0.00024769	-0.000274805	-0.000329723	-0.000277065
-1.14829	-0.000276659	-0.000310516	-0.000369368	-0.000282904
-1.11976	-0.000242367	-0.000272284	-0.000339918	-0.000286894
-1.09122	-0.000270983	-0.000307413	-0.00037958	-0.000292548
-1.06336	-0.000235491	-0.000267507	-0.000349822	-0.00029598
-1.03549	-0.000263659	-0.000302033	-0.000389533	-0.000301474
-1.00829	-0.000226832	-0.000260435	-0.000359365	-0.000304378
-0.981081	-0.000254279	-0.00029439	-0.000399085	-0.0003098
-0.954519	-0.000215787	-0.000251026	-0.000368372	-0.00031228
-0.927956	-0.00024205	-0.000284336	-0.000408024	-0.000317574
-0.902021	-0.000201493	-0.00023896	-0.000376634	-0.000319781
-0.876085	-0.000226155	-0.000271363	-0.000416139	-0.000324881
-0.85076	-0.000183251	-0.000223481	-0.000384023	-0.0003272
-0.82544	-0.000206125	-0.000254518	-0.000423403	-0.000332913
-0.80071	-0.000160636	-0.000203584	-0.000390245	-0.000336895
-0.77599	-0.000182746	-0.000233163	-0.000429313	-0.000346406
-0.75185	-0.000135848	-0.000178489	-0.000394804	-0.000355155
-0.72771	-0.00016139	-0.000207824	-0.000433437	-0.000374084
-0.70414	-0.000115464	-0.000149199	-0.000397244	-0.000390261
-0.68057	-0.00015224	-0.000183131	-0.000435225	-0.000422924
-0.65755	-0.000109551	-0.00012187	-0.000396715	-0.000443349
-0.63454	-0.00016515	-0.000170803	-0.000433476	-0.000483134
-0.61207	-0.000123069	-0.000111099	-0.000391654	-0.000490576
-0.5896	-0.00019229	-0.000186571	-0.000426235	-0.000509403
-0.56766	-0.000133714	-0.000130632	-0.000379783	-0.000468368
-0.54572	-0.00017794	-0.000222375	-0.000411182	-0.000418699
-0.5243	-5.93687e-05	-0.000153728	-0.000359026	-0.000285714
-0.50288	6.87837e-07	-0.000200493	-0.000387136	-0.000119632
-0.48196	0.000239463	-6.47681e-05	-0.000328016	0.000130442
-0.46104	0.000493246	4.08108e-05	-0.000356086	0.000428718
-0.44062	0.000889145	0.00031679	-0.000293864	0.000768973
-0.4202	0.00135918	0.000661667	-0.000321458	0.00112661
-0.40026	0.00183228	0.00108182	-0.000262219	0.00142197
-0.38032	0.00229728	0.00155705	-0.00032889	0.00164935
-0.36085	0.00261688	0.00193045	-0.000243282	0.00170137
-0.34139	0.00262409	0.00213213	-0.000329441	0.00154399
-0.32238	0.00225176	0.00198584	-0.000285132	0.00112059
-0.30337	0.00132579	0.00135994	-0.00031476	0.000349184
-0.28481	-3.48566e-05	0.000188598	-0.00038502	-0.000667011
-0.26625	-0.00220063	-0.00175696	-0.00101309	-0.00200744
-0.25104	-0.00405714	-0.00339626	-0.00159597	-0.00310833
-0.23582	-0.00522172	-0.0043709	-0.00171574	-0.00392191
-0.22061	-0.00604795	-0.00500798	-0.00173495	-0.00456802
-0.20539	-0.00662015	-0.00544365	-0.00174618	-0.00501288
-0.19018	-0.00688785	-0.00560406	-0.00178965	-0.00524253
-0.17496	-0.0070329	-0.00575635	-0.00176371	-0.00532859
-0.15975	-0.00689276	-0.00564491	-0.00181071	-0.00517744
-0.14454	-0.00664526	-0.00556647	-0.00175646	-0.0048963
-0.12932	-0.00612881	-0.00522844	-0.00177516	-0.00440145
-0.11411	-0.00540074	-0.00478332	-0.00170171	-0.00374142
-0.09889	-0.00440253	-0.00407253	-0.00168034	-0.00291488
-0.08368	-0.00306734	-0.00302092	-0.0016207	-0.00189855
-0.06846	-0.00150008	-0.00166112	-0.0015216	-0.00079685
-0.05325	0.0007063	0.000361979	-0.000873931	0.000461158
-0.03994	0.00256358	0.00207861	-0.000266737	0.00147786
-0.02663	0.00371773	0.00315954	-0.000136763	0.00219048
-0.01331	0.0045045	0.00389714	-6.25677e-05	0.0026764
0	0.00471703	0.00409662	-5.00489e-05	0.00281472
0.01331	0.0045045	0.00389714	-6.25677e-05	0.0026764
0.02663	0.00371773	0.00315954	-0.000136763	0.00219048
0.03994	0.00256358	0.00207861	-0.000266737	0.00147786
0.05325	0.000706298	0.000361978	-0.000873931	0.000461157
0.06846	-0.00150008	-0.00166112	-0.0015216	-0.000796851
0.08368	-0.00306734	-0.00302092	-0.0016207	-0.00189855
0.09889	-0.00440253	-0.00407253	-0.00168034	-0.00291488
0.11411	-0.00540074	-0.00478332	-0.00170171	-0.00374142
0.12932	-0.00612882	-0.00522845	-0.00177516	-0.00440146
0.14454	-0.00664526	-0.00556647	-0.00175646	-0.0048963
0.15975	-0.00689276	-0.00564491	-0.00181071	-0.00517744
0.17496	-0.0070329	-0.00575635	-0.00176371	-0.00532859
0.19018	-0.00688786	-0.00560407	-0.00178965	-0.00524254
0.20539	-0.00662015	-0.00544365	-0.00174618	-0.00501288
0.22061	-0.00604794	-0.00500798	-0.00173495	-0.00456801
0.23582	-0.00522171	-0.0043709	-0.00171574	-0.00392191
0.25104	-0.00405713	-0.00339625	-0.00159597	-0.00310832
0.26625	-0.00220063	-0.00175696	-0.00101309	-0.00200744
0.28481	-3.4845e-05	0.000188609	-0.000385018	-0.000667004
0.30337	0.00132579	0.00135994	-0.00031476	0.000349183
0.32238	0.00225176	0.00198585	-0.000285132	0.0011206
0.34139	0.00262409	0.00213213	-0.000329441	0.00154399
0.36085	0.00261688	0.00193045	-0.000243282	0.00170137
0.38032	0.00229727	0.00155705	-0.00032889	0.00164935
0.40026	0.00183227	0.00108181	-0.000262219	0.00142197
0.4202	0.00135917	0.000661661	-0.000321458	0.0011266
0.44062	0.000889142	0.000316788	-0.000293865	0.000768971
0.46104	0.000493246	4.08105e-05	-0.000356085	0.000428718
0.48196	0.000239462	-6.47687e-05	-0.000328016	0.00013044
0.50288	6.8687e-07	-0.000200493	-0.000387136	-0.000119633
0.5243	-5.93688e-05	-0.000153727	-0.000359026	-0.000285714
0.54572	-0.000177941	-0.000222374	-0.000411181	-0.0004187
0.56766	-0.000133713	-0.000130631	-0.000379783	-0.000468367
0.5896	-0.00019229	-0.000186571	-0.000426234	-0.000509403
0.61207	-0.000123068	-0.000111099	-0.000391654	-0.000490576
0.63454	-0.00016515	-0.000170803	-0.000433476	-0.000483134
0.65755	-0.000109551	-0.00012187	-0.000396715	-0.000443349
0.68057	-0.00015224	-0.000183131	-0.000435225	-0.000422923
0.70414	-0.000115464	-0.000149199	-0.000397244	-0.00039026
0.72771	-0.00016139	-0.000207824	-0.000433436	-0.000374084
0.75185	-0.000135848	-0.000178489	-0.000394804	-0.000355155
0.77599	-0.000182746	-0.000233163	-0.000429312	-0.000346406
0.80071	-0.000160636	-0.000203584	-0.000390245	-0.000336895
0.82544	-0.000206125	-0.000254518	-0.000423402	-0.000332913
0.85076	-0.000183252	-0.000223481	-0.000384023	-0.0003272
0.87609	-0.000226155	-0.000271364	-0.000416139	-0.000324881
0.90202	-0.000201493	-0.00023896	-0.000376635	-0.000319781
0.92796	-0.00024205	-0.000284336	-0.000408023	-0.000317574
0.95452	-0.000215787	-0.000251026	-0.000368372	-0.00031228
0.98108	-0.00025428	-0.00029439	-0.000399085	-0.0003098
1.00829	-0.000226833	-0.000260435	-0.000359365	-0.000304377
1.03549	-0.000263659	-0.000302033	-0.000389532	-0.000301474
1.06336	-0.000235491	-0.000267507	-0.000349823	-0.00029598
1.09122	-0.000270982	-0.000307413	-0.000379579	-0.000292548
1.11976	-0.000242367	-0.000272284	-0.000339918	-0.000286894
1.14829	-0.000276658	-0.000310516	-0.000369368	-0.000282904
1.17752	-0.00024769	-0.000274805	-0.000329723	-0.000277065
1.20675	-0.000280706	-0.000311423	-0.000358855	-0.000272637
1.23668	-0.000251356	-0.000275227	-0.000319237	-0.000266729
1.26662	-0.000282954	-0.000310352	-0.000348174	-0.000262097
1.29728	-0.000253321	-0.000273829	-0.000308651	-0.000256325
1.32794	-0.000283495	-0.000307642	-0.000337534	-0.000251731
1.35934	-0.000253735	-0.000271004	-0.000298209	-0.000246286
1.39074	-0.000282591	-0.000303787	-0.000327191	-0.0002419
1.4229	-0.000252865	-0.000267262	-0.00028817	-0.000236897
1.45506	-0.000280643	-0.000299378	-0.000317395	-0.000232824
1.488	-0.000251148	-0.000263102	-0.000278796	-0.000228338
1.52093	-0.000278178	-0.000294839	-0.000308415	-0.000224673
1.55467	-0.00024904	-0.000258968	-0.000270361	-0.000220778
1.5884	-0.00027568	-0.000290549	-0.000300513	-0.00021765
1.62295	-0.000246971	-0.000255178	-0.000263135	-0.000214442
1.6575	-0.000273423	-0.000286801	-0.000293961	-0.000211987
1.69289	-0.000245233	-0.000251963	-0.000257388	-0.000209533
1.72828	-0.0002717	-0.000283845	-0.000289033	-0.000207797
1.76452	-0.000244128	-0.0002497	-0.000253372	-0.000206078
1.80076	-0.000270802	-0.000282106	-0.000285965	-0.000205038
1.83788	-0.000243751	-0.000248693	-0.000251286	-0.000204104
1.875	-0.000270577	-0.000281611	-0.000284915	-0.000203969

## Sheet: (c)2.0P
	Pavement rut depth/m
Lateral distribution of tire pressure/m	asphalt pavement-2.0P	SFP in bottom layer-2.0P	SFP in middle layer-2.0P	SFP in top layer-2.0P
-1.875	-0.000356836	-0.000369838	-0.000374285	-0.000280906
-1.83788	-0.000330841	-0.000337875	-0.000340414	-0.000281406
-1.80076	-0.000357226	-0.000370457	-0.00037571	-0.000282329
-1.76452	-0.000331531	-0.000339189	-0.000343242	-0.000284065
-1.72828	-0.000358639	-0.000372733	-0.000379878	-0.00028609
-1.69289	-0.00033341	-0.000342253	-0.000348694	-0.00028884
-1.6575	-0.00036134	-0.000376744	-0.000386573	-0.000291906
-1.62295	-0.0003364	-0.000346747	-0.000356504	-0.000295691
-1.5884	-0.000365017	-0.000382027	-0.000395485	-0.000299801
-1.55467	-0.000340151	-0.000352252	-0.00036634	-0.000304541
-1.52093	-0.00036933	-0.000388238	-0.000406251	-0.00030959
-1.48799	-0.000344188	-0.000358487	-0.000377848	-0.000315104
-1.45506	-0.000373828	-0.00039502	-0.000418516	-0.000320963
-1.4229	-0.000348002	-0.000365034	-0.000390666	-0.000327084
-1.39074	-0.000377911	-0.000401968	-0.000431927	-0.000333648
-1.35934	-0.000351092	-0.000371326	-0.000404436	-0.000340252
-1.32794	-0.000381048	-0.000408453	-0.000446131	-0.00034742
-1.29728	-0.000353024	-0.00037677	-0.000418811	-0.000354371
-1.26662	-0.000382832	-0.000413808	-0.000460799	-0.000361985
-1.23668	-0.000353491	-0.000380795	-0.000433458	-0.000369063
-1.20675	-0.00038296	-0.000417502	-0.000475617	-0.000376879
-1.17752	-0.000352297	-0.000382973	-0.000448052	-0.000383786
-1.14829	-0.000381333	-0.000419157	-0.000490248	-0.000391554
-1.11976	-0.000349501	-0.000382987	-0.00046232	-0.000398018
-1.09122	-0.000378194	-0.000418528	-0.000504559	-0.000405613
-1.06336	-0.000345264	-0.000380651	-0.000476267	-0.000411499
-1.03549	-0.000373517	-0.000415521	-0.000518607	-0.000418944
-1.00829	-0.000339242	-0.000375895	-0.000489851	-0.000424278
-0.981081	-0.000366708	-0.000410124	-0.000532256	-0.000431642
-0.954519	-0.000330604	-0.000368628	-0.000502869	-0.000436501
-0.927956	-0.000356703	-0.00040212	-0.000545237	-0.000443619
-0.902021	-0.000318201	-0.000358436	-0.000515045	-0.000448121
-0.876085	-0.000342337	-0.00039089	-0.000557263	-0.000454835
-0.85076	-0.000301106	-0.000344441	-0.000526198	-0.000459467
-0.82544	-0.000323145	-0.000375277	-0.000568309	-0.000466823
-0.80071	-0.000278891	-0.000325385	-0.00053599	-0.000473671
-0.77599	-0.000300231	-0.00035437	-0.000577766	-0.000485844
-0.75185	-0.000254544	-0.000300013	-0.000543789	-0.000499093
-0.72771	-0.000280915	-0.000328483	-0.000585072	-0.000523262
-0.70414	-0.000237087	-0.000269283	-0.000549018	-0.000546355
-0.68057	-0.000278848	-0.000303688	-0.000589535	-0.000587568
-0.65755	-0.000239792	-0.000241763	-0.000550599	-0.000616125
-0.63454	-0.000306235	-0.000296474	-0.000589633	-0.00066513
-0.61207	-0.000267816	-0.00023794	-0.000546539	-0.000676785
-0.5896	-0.000349943	-0.000328252	-0.000582892	-0.000697688
-0.56766	-0.000287929	-0.000275076	-0.000533992	-0.000647634
-0.54572	-0.000333076	-0.000385426	-0.000566497	-0.000581856
-0.5243	-0.000189051	-0.000312995	-0.000510387	-0.000416814
-0.50288	-9.80932e-05	-0.000363122	-0.000539042	-0.000207395
-0.48196	0.000202675	-0.000198981	-0.000474481	0.000101727
-0.46104	0.000533598	-5.72883e-05	-0.000503363	0.000469758
-0.44062	0.0010299	0.000289732	-0.00043515	0.000885836
-0.4202	0.00160566	0.000720758	-0.000465023	0.00131589
-0.40026	0.00218339	0.00124078	-0.000400891	0.00167145
-0.38032	0.00272366	0.00180626	-0.00047668	0.0019326
-0.36085	0.00308328	0.00225448	-0.000385901	0.00198443
-0.34139	0.00304596	0.00246925	-0.000491503	0.00177425
-0.32238	0.00256858	0.0022803	-0.00044221	0.00124944
-0.30337	0.00142194	0.00149394	-0.000490359	0.000302943
-0.28481	-0.000202363	9.83107e-05	-0.000576062	-0.000929049
-0.26625	-0.00277497	-0.00221591	-0.00132282	-0.0025456
-0.25104	-0.00497674	-0.00416488	-0.00201136	-0.00386974
-0.23582	-0.00636225	-0.00532723	-0.00215495	-0.00484724
-0.22061	-0.00735568	-0.00610163	-0.00218842	-0.00562494
-0.20539	-0.00802767	-0.00661516	-0.00220348	-0.00615423
-0.19018	-0.00834917	-0.00681543	-0.00225645	-0.00643087
-0.17496	-0.00850273	-0.00698605	-0.00223237	-0.00652552
-0.15975	-0.00833566	-0.0068575	-0.00228238	-0.0063438
-0.14454	-0.0080157	-0.00674411	-0.00222379	-0.0059956
-0.12932	-0.00739456	-0.00633744	-0.00223802	-0.00539862
-0.11411	-0.00650388	-0.00578461	-0.00215071	-0.00459775
-0.09889	-0.00530481	-0.00492904	-0.00212205	-0.00360075
-0.08368	-0.00369869	-0.00365333	-0.00204181	-0.00237439
-0.06846	-0.00182647	-0.00202211	-0.00192256	-0.00104528
-0.05325	0.000791075	0.000386608	-0.00116202	0.000467614
-0.03994	0.00298967	0.00242564	-0.000448162	0.00169037
-0.02663	0.00435935	0.00371058	-0.000293699	0.0025482
-0.01331	0.00529521	0.00460093	-0.000204562	0.00313436
0	0.00554201	0.00483092	-0.000191365	0.00329967
0.01331	0.00529521	0.00460093	-0.000204562	0.00313436
0.02663	0.00435935	0.00371058	-0.000293699	0.0025482
0.03994	0.00298966	0.00242564	-0.000448162	0.00169037
0.05325	0.000791073	0.000386607	-0.00116202	0.000467613
0.06846	-0.00182648	-0.00202212	-0.00192256	-0.00104529
0.08368	-0.0036987	-0.00365333	-0.00204181	-0.00237439
0.09889	-0.00530481	-0.00492904	-0.00212205	-0.00360075
0.11411	-0.00650389	-0.00578461	-0.00215071	-0.00459776
0.12932	-0.00739458	-0.00633745	-0.00223803	-0.00539863
0.14454	-0.00801571	-0.00674412	-0.00222379	-0.00599561
0.15975	-0.00833567	-0.00685751	-0.00228238	-0.0063438
0.17496	-0.00850274	-0.00698605	-0.00223237	-0.00652552
0.19018	-0.00834917	-0.00681544	-0.00225645	-0.00643087
0.20539	-0.00802767	-0.00661516	-0.00220348	-0.00615423
0.22061	-0.00735567	-0.00610162	-0.00218842	-0.00562493
0.23582	-0.00636224	-0.00532722	-0.00215495	-0.00484723
0.25104	-0.00497673	-0.00416486	-0.00201136	-0.00386973
0.26625	-0.00277497	-0.00221591	-0.00132282	-0.0025456
0.28481	-0.000202349	9.83231e-05	-0.000576059	-0.000929041
0.30337	0.00142194	0.00149393	-0.000490359	0.000302942
0.32238	0.00256858	0.0022803	-0.00044221	0.00124944
0.34139	0.00304596	0.00246925	-0.000491502	0.00177425
0.36085	0.00308328	0.00225448	-0.000385902	0.00198443
0.38032	0.00272366	0.00180626	-0.000476679	0.0019326
0.40026	0.00218338	0.00124077	-0.000400891	0.00167145
0.4202	0.00160565	0.000720752	-0.000465023	0.00131588
0.44062	0.00102989	0.000289729	-0.00043515	0.000885834
0.46104	0.000533598	-5.72885e-05	-0.000503362	0.000469758
0.48196	0.000202674	-0.000198982	-0.000474481	0.000101726
0.50288	-9.80944e-05	-0.000363122	-0.000539042	-0.000207396
0.5243	-0.000189052	-0.000312995	-0.000510387	-0.000416814
0.54572	-0.000333076	-0.000385426	-0.000566497	-0.000581857
0.56766	-0.000287929	-0.000275076	-0.000533993	-0.000647634
0.5896	-0.000349943	-0.000328252	-0.000582891	-0.000697688
0.61207	-0.000267815	-0.00023794	-0.000546539	-0.000676784
0.63454	-0.000306235	-0.000296474	-0.000589633	-0.00066513
0.65755	-0.000239792	-0.000241763	-0.000550599	-0.000616125
0.68057	-0.000278848	-0.000303688	-0.000589534	-0.000587568
0.70414	-0.000237088	-0.000269283	-0.000549018	-0.000546355
0.72771	-0.000280915	-0.000328483	-0.000585072	-0.000523262
0.75185	-0.000254544	-0.000300013	-0.000543789	-0.000499093
0.77599	-0.000300231	-0.00035437	-0.000577766	-0.000485844
0.80071	-0.00027889	-0.000325385	-0.00053599	-0.000473671
0.82544	-0.000323145	-0.000375277	-0.000568309	-0.000466823
0.85076	-0.000301106	-0.000344441	-0.000526198	-0.000459467
0.87609	-0.000342337	-0.00039089	-0.000557263	-0.000454835
0.90202	-0.000318201	-0.000358436	-0.000515045	-0.000448121
0.92796	-0.000356703	-0.00040212	-0.000545236	-0.000443619
0.95452	-0.000330604	-0.000368628	-0.000502869	-0.000436501
0.98108	-0.000366708	-0.000410124	-0.000532256	-0.000431642
1.00829	-0.000339242	-0.000375895	-0.000489851	-0.000424278
1.03549	-0.000373517	-0.000415521	-0.000518606	-0.000418944
1.06336	-0.000345264	-0.000380651	-0.000476267	-0.000411499
1.09122	-0.000378194	-0.000418528	-0.000504559	-0.000405613
1.11976	-0.000349501	-0.000382987	-0.00046232	-0.000398018
1.14829	-0.000381332	-0.000419157	-0.000490247	-0.000391554
1.17752	-0.000352297	-0.000382973	-0.000448052	-0.000383786
1.20675	-0.00038296	-0.000417502	-0.000475616	-0.000376879
1.23668	-0.000353491	-0.000380795	-0.000433458	-0.000369063
1.26662	-0.000382832	-0.000413808	-0.000460799	-0.000361984
1.29728	-0.000353024	-0.00037677	-0.000418811	-0.000354371
1.32794	-0.000381048	-0.000408453	-0.00044613	-0.00034742
1.35934	-0.000351092	-0.000371326	-0.000404436	-0.000340252
1.39074	-0.00037791	-0.000401968	-0.000431926	-0.000333648
1.4229	-0.000348002	-0.000365034	-0.000390666	-0.000327084
1.45506	-0.000373828	-0.00039502	-0.000418515	-0.000320963
1.488	-0.000344188	-0.000358487	-0.000377848	-0.000315104
1.52093	-0.00036933	-0.000388238	-0.000406251	-0.00030959
1.55467	-0.000340151	-0.000352252	-0.000366341	-0.000304541
1.5884	-0.000365017	-0.000382027	-0.000395484	-0.000299801
1.62295	-0.0003364	-0.000346746	-0.000356504	-0.000295691
1.6575	-0.00036134	-0.000376744	-0.000386573	-0.000291906
1.69289	-0.000333409	-0.000342253	-0.000348694	-0.00028884
1.72828	-0.000358639	-0.000372733	-0.000379877	-0.000286089
1.76452	-0.000331531	-0.000339189	-0.000343242	-0.000284065
1.80076	-0.000357225	-0.000370457	-0.00037571	-0.000282329
1.83788	-0.000330841	-0.000337875	-0.000340414	-0.000281406
1.875	-0.000356835	-0.000369838	-0.000374284	-0.000280905

## Sheet: (d)Relative rutting depth
Axle load	Relative pavement rut depth/m
	Traditional asphalt pavement	SFM in bottom layer	SFM in middle layer	SFM in surface layer
1.0P standard axle load	0.00917862	0.00763759	0.00138789	0.00623619
1.5P overload	0.0117499	0.00985297	0.00176066	0.00814331
2.0P overload	0.0140447	0.011817	0.00209101	0.00982519
